# Supplementary material for: Synthetic Design and Biological Evaluation of New p53-MDM2 Interaction Inhibitors Based on Imidazoline Core
Source: Pharmaceuticals (Basel). 2022 Apr 2;15(4):444. doi: 10.3390/ph15040444 (PMC9027661; doi:10.3390/ph15040444)
Supplement: Supplementary file 1 [file pharmaceuticals-15-00444-s001.zip]

Archive with 1 entries (1 files):
- pharmaceuticals-1635037-supplementary.pdf
